# Supplementary material for: A machine-learning model for prediction of Acinetobacter baumannii hospital acquired infection
Source: PLoS One. 2024 Dec 5;19(12):e0311576. doi: 10.1371/journal.pone.0311576 (PMC11620386; doi:10.1371/journal.pone.0311576)
Supplement: S1 Table — (CSV) [file pone.0311576.s001.csv]

Name
cardiac output thermodilution
systemic vascular resistance
cardiac output fick
stool out
troponin-t
arterial base excess
cpk
Gentamicin
ferritin
tidal volume spontaneous
anion gap
ventriculus
hematocrit
K Phos
red blood cell count csf
vancomycin
cardiac index
partial pressure of carbon dioxide
heart rate
positive end-expiratory pressure set
Midazolam
Ceftriaxone
plateau pressure
crystalloid_bolus
fibrinogen
cholesterol hdl
troponin-i
lactate
peak inspiratory pressure
Daptomycin
Amiodarone
Intubation
partial thromboplastin time
Clindamycin
lactate dehydrogenase
co2
ph urine
Lorazepam (Ativan)
chloride
potassium
ph
hemoglobin
prothrombin time inr
Fentanyl
Propofol
weight
calcium
Gentamicin
bilirubin
cholesterol
urine output
Vancomycin
monocytes csl
Potassium Chloride
co2 (etco2, pco2, etc.)
phosphorous
alkaline phosphate
partial pressure of oxygen
mean airway pre
calcium ionized
central venous pressure
lymphocytes atypical
Phenylephrine
lactic acid
chloride urine
Amoxicillin
glucose
total protein
alanine aminotransferase
Ampicillin
mean blood pre
Dopamine
past_admissions
blood urea nitrogen
Erythromycin
eosinophils
Non invasive Ventilation
phosphate
lymphocytes
sodium
albumin
monocytes
lymphocytes pleural
mean corpuscular hemog
lymphocytes percent
total protein urine
venous pvo2
Nafcillin
prothrombin time pt
magnesium
diastolic blood pressure
creatinine
asparate aminotransferase
red blood cell count
temperature
red blood cell count urine
Invasive Ventilation
Cefepime
platelets
Epinephrine
Bronchoscopy
basophils
hours_in
white blood cell count
white blood cell count urine
tidal volume observed
respiratory rate
tidal volume set
creatinine urine
Tobramycin
Pericardiocentesis
d-dimer
Cefpodoxime
crp
bicarbonate
mean corpuscular v
Blakemore
positive end-expiratory pressure
Open Tracheostomy
nivdurations
Vecuronium
prev_surgeries
Metronidazole
Diazepam (Valium)
Heparin Sodium
glascow coma scale total
Nicardipine
oxygen saturation
pulmonary artery pressure systolic
Foscarnet
Imipenem Cilastatin
rass
pulmonary artery pressure
pulmonary capillary wedge pressure
Ceftazidime
Hydromorphone
PEG
creatinine body fluid
mean airway pressure time_since_mea
vent
neutrophils
Insulin
systolic blood pressure
cholesterol ldl
fraction inspired oxygen
post void residual
lymphocytes body fluid
Voriconazole
Vasopressin
Piperacillin
Cefazolin
Sulfameth Trimethoprim
Doxycycline
albumin ascites
respiratory rate set
acinetobacter
Liver Biopsy
Pantoprazole
Magnesium Sulfate
Dobutamine
height
KCL
albumin urine
Morphine Sulfate
calcium urine
Ciprofloxacin
gender_F
Endoscopy
Azithromycin
Lidocaine
Isoniazid
pain level
Amikacin
Metoprolol
Linezolid
Bactrim
Colonoscopy
Oxacillin
Cardiac Arrest
Calcium Gluconate
Hemodialysis
Haloperidol
Patient Initiated Extubation
red blood cell count ascites
Coumadin
Hydralazine
Access Line
Temporary Pacemaker Wires Discontinue
Rifampin
Cardiac Cath
Levofloxacin
Lumbar Puncture
glascow coma scale eye opening
Streptomycin
ERCP
creatinine ascites
Famotidine
Atropine
Sodium Bicarbonate
Norepinephrine
mean corpuscular hemoglobin concentr
vaso
lymphocytes ascites
glascow coma scale verbal response
Plasma Pheresis
Meropenem
Pneumothorax
prev_surgeries_mv
Neomycin Polymyxin
Percutaneous Tracheostomy
Pacemaker Wires
Chest Open
lymphocytes atypical csl
Unasyn
Bacitracin Polymyxin
Extubation
Paracentesis
Meperidine
Enoxaparin
Labetalol
Ambisome
Esophogeal Balloon
Furosemide
Respiratory Arrest
Doripenem
Acetaminophen
Dexmedetomidine
Micafungin
Methadone Hydrochloride
Tetracycline
Thiamine
Naloxone
creatinine pleural
Cisatracurium
albumin pleural
Colistin
Bivalirudin
infection spec
Brain Death
Omeprazole
Fluconazole
Percutaneous Drain Insertion
Dicloxacillin
Sulfamethoxazole Trimethoprim
Keppra
Vitamin K
Tamiflu
Chest Tube
Cardioversion/Defibrillation
mean corpuscular hemoglobin time_since_mea
drain
Esmolol
Rifabutin
Acyclovir
past_admissions_icu
Ofloxacin
Caspofungin
Epidural
Penicillin G potassium
red blood cell count pleural
Ethambutol
Dapsone
Milrinone
ICP Bolt
Gancyclovir
Thoracentesis
Cefotetan
non patient initiated Extubation
mean corpuscular volume
Blakemore D/C
mean airway pressure
Ketamine
glascow coma scale motor response
Ertapenem
norepinephrine
Intraventricular Drain
Valgancyclovir
Line Remove
Quinupristin Dalfopristin
mean corpuscular hemoglobin concentration
Verapamil
Mannitol
Nitrofurantoin
mean corpuscular hemoglobin
Paromomycin
age_2
mean blood pressure time_since_mea
pulmonary artery pressure mean time_since_mea
mean blood pressure
Trimethoprim
age_3
clean bacteria spec
Cefoxitin
tracheostomy
urine cath
vasopressin
ventilator mode
ventilator type
vomit
carrier spec
mrsa
pulmonary artery pressure mean
pseudomonas
colloid_bolus
age_1
adenosine
Vancocin
dobutamine
dopamine
epinephrine
Timentin
gender_M
infection
isuprel
klebsiella
Polymyxin
mean corpuscular hemoglobin concentration time_since_mea
mean corpuscular volume time_since_mea
milrinone
nausea
phenylephrine
Glucovance
Gatifloxacin
Fosfomycin Tromethamine
